# Supplementary material for: The horizontal transfer of Pseudomonas aeruginosa PA14 ICE PAPI-1 is controlled by a transcriptional triad between TprA, NdpA2 and MvaT
Source: Nucleic Acids Res. 2021 Oct 13;49(19):10956–74. doi: 10.1093/nar/gkab827 (PMC8565334; doi:10.1093/nar/gkab827)
Supplement: gkab827_Supplemental_Files [file gkab827_supplemental_files.zip]

Archive with 8 entries (8 files):
- Dangla-Pelissier_et_al-Supplementary_material_R2.docx
- Figure S1R2b.pdf
- Figure S2R2b.pdf
- Figure S3R2b.pdf
- Figure S4R2b.pdf
- Figure S5R2b.pdf
- Figure S6R2b.pdf
- Figure S7R2b.pdf
